# Supplementary material for: Recent Advances in Structure, Function, and Pharmacology of Class A Lipid GPCRs: Opportunities and Challenges for Drug Discovery
Source: Pharmaceuticals (Basel). 2021 Dec 22;15(1):12. doi: 10.3390/ph15010012 (PMC8779880; doi:10.3390/ph15010012)
Supplement: Supplementary file 1 [file pharmaceuticals-15-00012-s001.zip]

Archive with 1 entries (1 files):
- pharmaceuticals-1510871 suppl (1).pdf
